# Supplementary material for: Expression of Immunomodulatory Checkpoint Molecules in Drug-Resistant Neuroblastoma: An Exploratory Study
Source: Cancers (Basel). 2022 Jan 31;14(3):751. doi: 10.3390/cancers14030751 (PMC8833944; doi:10.3390/cancers14030751)
Supplement: Supplementary file 1 [file cancers-14-00751-s001.zip]

Archive with 1 entries (1 files):
- cancers-1558154-supplementary.pdf
